# Supplementary material for: Personalized Metabolic Avatar: A Data Driven Model of Metabolism for Weight Variation Forecasting and Diet Plan Evaluation
Source: Nutrients. 2022 Aug 26;14(17):3520. doi: 10.3390/nu14173520 (PMC9460345; doi:10.3390/nu14173520)
Supplement: Supplementary file 1 [file nutrients-14-03520-s001.zip]

Archive with 1 entries (1 files):
- nutrients-1860046-supplementary.pdf
